# Supplementary material for: Tree reconciliation combined with subsampling improves large scale inference of orthologous group hierarchies
Source: BMC Bioinformatics. 2019 May 6;20:228. doi: 10.1186/s12859-019-2828-z (PMC6501302; doi:10.1186/s12859-019-2828-z)
Supplement: Supplementary file 6 — Supplementary data table for the Quest for Orthologs benchmark containing the underlying data to Additional file 4: Figure S4. (XLSX 18 kb) [file 12859_2019_2828_MOESM6_ESM.xlsx]

## Sheet: STDLuca1
Project	# completed tree samplings (of 50k trials)	# uploaded orthologs	avg RF distance( genetree , speciestree )	avg fraction incorrect trees
SPLIT	3515	8510126	0.188	0.224
LS	4415	14667732	0.225	0.267
V4	4337	14698714	0.22	0.259
V4.5	4836	16976599	0.212	0.262

## Sheet: STDEuk1
Project	# completed tree samplings (of 50k trials)	# uploaded orthologs	avg RF distance( genetree , speciestree )	avg fraction incorrect trees
SPLIT	2561	4496337	0.251	0.504
LS	4337	10443712	0.265	0.543
V4	4078	10474694	0.282	0.558
V4.5	5051	10878369	0.285	0.577

## Sheet: STDVer1
Project	# completed tree samplings (of 50k trials)	# uploaded orthologs	avg RF distance( genetree , speciestree )	avg fraction incorrect trees
SPLIT	2670	522427	0.2354	0.703
LS	12644	1126520	0.253	0.755
V4	14539	1296967	0.2642	0.747
V4.5	16023	1313486	0.2641	0.759

## Sheet: STDFun1
Project	# completed tree samplings (of 50k trials)	# uploaded orthologs	avg RF distance( genetree , speciestree )	avg fraction incorrect trees
SPLIT	6691	76641	0.072	0.072
LS	10163	110388	0.08	0.08
V4	9938	106303	0.088	0.088
V4.5	11494	123322	0.09	0.09

## Sheet: TTEuk1
Project	# completed tree samplings (of 50k trials)	# uploaded orthologs	avg RF distance( genetree , speciestree )	avg fraction incorrect trees
SPLIT	5398	130864	0.0597	0.133
LS	8898	249159	0.0725	0.159
V4	8836	266653	0.0752	0.1632
V4.5	9498	283982	0.0874	0.1889

## Sheet: TTFun1
Project	# completed tree samplings (of 50k trials)	# uploaded orthologs	avg RF distance( genetree , speciestree )	avg fraction incorrect trees
SPLIT	1335	9821	0.211	0.366
LS	1870	13112	0.233	0.398
V4	1925	13885	0.236	0.402
V4.5	2075	14131	0.242	0.411

## Sheet: Reference
Project	mean(pos. predictive value rate)	mean(true positive rate)
SPLIT	0.801511	0.367003
LS	0.8166	0.55155
V4	0.813522	0.597972
V4.5	0.822422	0.61365

## Sheet: Agreement
Project	mean(pos. predictive value rate)	mean(true positive rate)
SPLIT	0.8676	0.4943
LS	0.8474	0.6418
V4	0.8261	0.6594
V4.5	0.8245	0.6756

## Sheet: Enzyme
Project	# ortholog relations	avg Schlicker
SPLIT	132181	0.8875
LS	158839	0.8762
V4	158799	0.8794
V4.5	175988	0.8661

## Sheet: Ontology
Project	# ortholog relations	avg Schlicker
SPLIT	217437	0.4551
LS	208794	0.4561
V4	208292	0.4562
V4.5	112743	0.4684
